# Supplementary material for: 1,4-Diazo­niabicyclo­[2.2.2]octane tetra­chloroiodate(III) chloride
Source: Acta Crystallogr Sect E Struct Rep Online. 2010 Mar 10;66(Pt 4):o788. doi: 10.1107/S1600536810007865 (PMC2983961; doi:10.1107/S1600536810007865)
Supplement: Supplementary file 1 [file e-66-0o788-sup1.cif]

##############################################################################
###                                                                        ###
###        Electronic paper (Acta Crystallographica Section E)             ###
###                                                                        ###
##############################################################################
#                                                                            #
# This CIF contains the data in a paper accepted for publication in Acta     #
# Crystallographica Section E. It conforms to the requirements of Notes      #
# for Authors for Section E, and has been peer reviewed under the auspices   #
# of the IUCr Commission on Journals.                                        #
#                                                                            #
# Full details of the Crystallographic Information File format               #
# are given in the paper "The Crystallographic Information File (CIF):       #
# a New Standard Archive File for Crystallography" by S. R. Hall, F. H.      #
# Allen and I. D. Brown [Acta Cryst. (1991), A47, 655-685].                  #
#                                                                            #
# The current version of the core CIF dictionary is obtainable from          #
# ftp://ftp.iucr.org/pub/cif_core.dic. The current version number is 2.4.    #
#                                                                            #
# Software is freely available for graphical display of the structure(s) in  #
# this CIF.  For information consult the CIF home page http://www.iucr.org/  #
# cif/home.html                                                              #
#                                                                            #
# This file may be used for bona fide research purposes within the           #
# scientific community so long as proper attribution is given to the journal # 
# article from which it was obtained.                                        #
#                                                                            #
##############################################################################
                                             
data_I
_audit_creation_method     SHELXL-97
_chemical_name_systematic
;
1,4-Diazoniabicyclo[2.2.2]octane tetrachloroiodate(III) chloride
;
_chemical_name_common     ?
_chemical_formula_moiety     'C6 H14 N2 2+, Cl4 I -, Cl -'
_chemical_formula_sum     'C6 H14 Cl5 I N2'
_chemical_formula_weight     418.34
_chemical_melting_point     ?
_symmetry_cell_setting     orthorhombic
_symmetry_space_group_name_H-M     'C m c m'
_symmetry_space_group_name_Hall     '-C 2c 2'
loop_
    _symmetry_equiv_pos_as_xyz
    'x, y, z'
    '-x, -y, z+1/2'
    'x, -y, -z'
    '-x, y, -z+1/2'
    'x+1/2, y+1/2, z'
    '-x+1/2, -y+1/2, z+1/2'
    'x+1/2, -y+1/2, -z'
    '-x+1/2, y+1/2, -z+1/2'
    '-x, -y, -z'
    'x, y, -z-1/2'
    '-x, y, z'
    'x, -y, z-1/2'
    '-x+1/2, -y+1/2, -z'
    'x+1/2, y+1/2, -z-1/2'
    '-x+1/2, y+1/2, z'
    'x+1/2, -y+1/2, z-1/2'
_cell_length_a     8.1496(16)
_cell_length_b     21.904(4)
_cell_length_c     7.7184(15)
_cell_angle_alpha     90.00
_cell_angle_beta     90.00
_cell_angle_gamma     90.00
_cell_volume     1377.8(5)
_cell_formula_units_Z     4
_cell_measurement_reflns_used     882
_cell_measurement_theta_min     3.2
_cell_measurement_theta_max     27.5
_cell_measurement_temperature     293(2)
_exptl_crystal_description     block
_exptl_crystal_colour     yellow
_exptl_crystal_size_max     0.28
_exptl_crystal_size_mid     0.25
_exptl_crystal_size_min     0.20
_exptl_crystal_density_diffrn     2.017
_exptl_crystal_density_meas     ?
_exptl_crystal_density_method     'not measured'
_exptl_crystal_F_000     808
_exptl_absorpt_coefficient_mu     3.262
_exptl_absorpt_correction_type     multi-scan
_exptl_absorpt_process_details     '(CrystalClear; Rigaku, 2005)'
_exptl_absorpt_correction_T_min     0.85
_exptl_absorpt_correction_T_max     0.90
_exptl_special_details
;
;
_diffrn_ambient_temperature     293(2)
_diffrn_radiation_type     MoK\a
_diffrn_radiation_wavelength     0.71073
_diffrn_radiation_source     'fine-focus sealed tube'
_diffrn_radiation_monochromator     graphite
_diffrn_measurement_device_type     'Rigaku SCXmini'
_diffrn_measurement_method     '\w scans'
_diffrn_detector_area_resol_mean     13.6612
_diffrn_reflns_number     7175
_diffrn_reflns_av_R_equivalents     0.028
_diffrn_reflns_av_sigmaI/netI     0.016
_diffrn_reflns_theta_min     3.2
_diffrn_reflns_theta_max     27.5
_diffrn_reflns_theta_full     27.5
_diffrn_measured_fraction_theta_max     0.998
_diffrn_measured_fraction_theta_full     0.998
_diffrn_reflns_limit_h_min     -10
_diffrn_reflns_limit_h_max     10
_diffrn_reflns_limit_k_min     -28
_diffrn_reflns_limit_k_max     27
_diffrn_reflns_limit_l_min     -9
_diffrn_reflns_limit_l_max     10
_diffrn_standards_number     0
_diffrn_standards_interval_count     ?
_diffrn_standards_interval_time     ?
_diffrn_standards_decay_%     ?
_refine_special_details
;
Refinement of <i>F</i>^2^ against ALL reflections. The weighted <i>R</i>-factor
wR and goodness of fit <i>S</i> are based on <i>F</i>^2^, conventional
<i>R</i>-factors <i>R</i> are based on <i>F</i>, with <i>F</i> set to zero for
negative <i>F</i>^2^. The threshold expression of <i>F</i>^2^ >
\s(<i>F</i>^2^) is used only for calculating <i>R</i>-factors(gt) etc. and is
not relevant to the choice of reflections for refinement. <i>R</i>-factors
based on <i>F</i>^2^ are statistically about twice as large as those based on
<i>F</i>, and <i>R</i>- factors based on ALL data will be even larger.
;
_reflns_number_total     908
_reflns_number_gt     882
_reflns_threshold_expression     'I>2\s(I)'
_refine_ls_structure_factor_coef     Fsqd
_refine_ls_matrix_type     full
_refine_ls_R_factor_all     0.020
_refine_ls_R_factor_gt     0.019
_refine_ls_wR_factor_gt     0.045
_refine_ls_wR_factor_ref     0.045
_refine_ls_goodness_of_fit_ref     1.25
_refine_ls_restrained_S_all     1.25
_refine_ls_number_reflns     908
_refine_ls_number_parameters     48
_refine_ls_number_restraints     0
_refine_ls_hydrogen_treatment     constr
_refine_ls_weighting_scheme     calc
_refine_ls_weighting_details
         'calc w=1/[\s^2^(Fo^2^)+(0.0179P)^2^+1.0795P] where P=(Fo^2^+2Fc^2^)/3'
_atom_sites_solution_hydrogens     geom
_atom_sites_solution_primary     direct
_atom_sites_solution_secondary     difmap
_refine_ls_shift/su_max     0.000
_refine_ls_shift/su_mean     0.000
_refine_diff_density_max     0.44
_refine_diff_density_min     -0.41
_refine_ls_extinction_method     'SHELXL97 (Sheldrick, 2008)'
_refine_ls_extinction_coef     0.0042(2)
_refine_ls_extinction_expression
                                  'Fc^*^=kFc[1+0.001xFc^2^\l^3^/sin(2\q)]^-1/4^'
loop_
    _atom_type_symbol
    _atom_type_description
    _atom_type_scat_dispersion_real
    _atom_type_scat_dispersion_imag
    _atom_type_scat_source
    'C' 'C' 0.0033 0.0016
                         'International Tables Vol C Tables 4.2.6.8 and 6.1.1.4'
    'H' 'H' 0.0000 0.0000
                         'International Tables Vol C Tables 4.2.6.8 and 6.1.1.4'
    'Cl' 'Cl' 0.1484 0.1585
                         'International Tables Vol C Tables 4.2.6.8 and 6.1.1.4'
    'I' 'I' -0.4742 1.8119
                         'International Tables Vol C Tables 4.2.6.8 and 6.1.1.4'
    'N' 'N' 0.0061 0.0033
                         'International Tables Vol C Tables 4.2.6.8 and 6.1.1.4'
_computing_data_collection     'CrystalClear (Rigaku, 2005)'
_computing_cell_refinement     'CrystalClear (Rigaku, 2005)'
_computing_data_reduction     'CrystalClear (Rigaku, 2005)'
_computing_structure_solution     'SHELXS97 (Sheldrick, 2008)'
_computing_structure_refinement     'SHELXL97 (Sheldrick, 2008)'
_computing_molecular_graphics     'SHELXTL (Sheldrick, 2008)'
_computing_publication_material     'SHELXL97 (Sheldrick, 2008)'
loop_
    _atom_site_type_symbol
    _atom_site_label
    _atom_site_fract_x
    _atom_site_fract_y
    _atom_site_fract_z
    _atom_site_U_iso_or_equiv
    _atom_site_adp_type
    _atom_site_calc_flag
    _atom_site_refinement_flags
    _atom_site_occupancy
    _atom_site_disorder_assembly
    _atom_site_disorder_group
    N N1 0.0000 0.34601(10) 0.9105(3) 0.0342(5) Uani d S 1 . .
    H H1 0.0000 0.3460 1.0284 0.041 Uiso calc SR 1 . .
    C C1 0.0000 0.41040(14) 0.8486(4) 0.0590(10) Uani d S 1 . .
    H H1A 0.0965 0.4315 0.8915 0.071 Uiso calc PR 0.50 . .
    H H1B -0.0965 0.4315 0.8915 0.071 Uiso calc PR 0.50 . .
    C C2 0.1498(3) 0.31364(11) 0.8488(3) 0.0442(5) Uani d . 1 . .
    H H2A 0.1502 0.2720 0.8917 0.053 Uiso calc R 1 . .
    H H2B 0.2472 0.3341 0.8917 0.053 Uiso calc R 1 . .
    I I1 0.5000 0.453833(11) 0.2500 0.03008(11) Uani d S 1 . .
    Cl Cl1 0.5000 0.56970(5) 0.2500 0.0529(3) Uani d S 1 A .
    Cl Cl2 0.5000 0.34147(6) 0.2500 0.0918(6) Uani d S 1 A .
    Cl Cl3 0.1864(17) 0.4465(8) 0.2500 0.0442(7) Uani d SP 0.50 A 1
    Cl Cl3' 0.2037(18) 0.4541(8) 0.223(2) 0.0442(7) Uani d P 0.25 . 2
    Cl Cl4 0.0000 0.27673(5) 0.2500 0.0396(2) Uani d S 1 . .
loop_
    _atom_site_aniso_label
    _atom_site_aniso_U_11
    _atom_site_aniso_U_22
    _atom_site_aniso_U_33
    _atom_site_aniso_U_12
    _atom_site_aniso_U_13
    _atom_site_aniso_U_23
    N1 0.0441(13) 0.0360(12) 0.0226(11) 0.000 0.000 0.0025(9)
    C1 0.109(3) 0.0320(15) 0.0356(17) 0.000 0.000 -0.0016(13)
    C2 0.0339(11) 0.0605(14) 0.0381(12) 0.0051(10) -0.0025(9) 0.0047(10)
    I1 0.02875(15) 0.03053(15) 0.03098(15) 0.000 0.000 0.000
    Cl1 0.0619(8) 0.0343(5) 0.0624(7) 0.000 0.000 0.000
    Cl2 0.0792(11) 0.0290(6) 0.167(2) 0.000 0.000 0.000
    Cl3 0.025(2) 0.055(3) 0.052(4) -0.005(3) 0.000 0.000
    Cl3' 0.025(2) 0.055(3) 0.052(4) -0.005(3) 0.000 0.000
    Cl4 0.0516(6) 0.0410(5) 0.0261(4) 0.000 0.000 0.000
_geom_special_details
;
All esds (except the esd in the dihedral angle between two l.s. planes) are
estimated using the full covariance matrix. The cell esds are taken into
account individually in the estimation of esds in distances, angles and
torsion angles; correlations between esds in cell parameters are only used
when they are defined by crystal symmetry. An approximate (isotropic)
treatment of cell esds is used for estimating esds involving l.s. planes.
;
loop_
    _geom_bond_atom_site_label_1
    _geom_bond_atom_site_label_2
    _geom_bond_site_symmetry_2
    _geom_bond_distance
    _geom_bond_publ_flag
    N1 C1 . 1.489(4) ?
    N1 C2 . 1.490(2) ?
    N1 C2 11 1.490(2) ?
    N1 H1 . 0.9100 ?
    C1 C1 10_557 1.522(7) ?
    C1 H1A . 0.9700 ?
    C1 H1B . 0.9700 ?
    C2 C2 10_557 1.525(4) ?
    C2 H2A . 0.9700 ?
    C2 H2B . 0.9700 ?
    I1 Cl3' . 2.424(16) ?
    I1 Cl3' 4_655 2.424(16) ?
    I1 Cl3' 11_655 2.424(16) ?
    I1 Cl3' 10_556 2.424(16) ?
    I1 Cl2 . 2.4612(14) ?
    I1 Cl1 . 2.5379(13) ?
    I1 Cl3 . 2.561(15) ?
    I1 Cl3 11_655 2.561(15) ?
    Cl3' Cl3' 10_556 0.42(4) ?
loop_
    _geom_angle_atom_site_label_1
    _geom_angle_atom_site_label_2
    _geom_angle_atom_site_label_3
    _geom_angle_site_symmetry_1
    _geom_angle_site_symmetry_3
    _geom_angle
    _geom_angle_publ_flag
    C1 N1 C2 . . 110.37(15) ?
    C1 N1 C2 . 11 110.37(15) ?
    C2 N1 C2 . 11 110.0(2) ?
    C1 N1 H1 . . 108.7 ?
    C2 N1 H1 . . 108.7 ?
    C2 N1 H1 11 . 108.7 ?
    N1 C1 C1 . 10_557 108.72(16) ?
    N1 C1 H1A . . 109.9 ?
    C1 C1 H1A 10_557 . 109.9 ?
    N1 C1 H1B . . 109.9 ?
    C1 C1 H1B 10_557 . 109.9 ?
    H1A C1 H1B . . 108.3 ?
    N1 C2 C2 . 10_557 108.65(12) ?
    N1 C2 H2A . . 110.0 ?
    C2 C2 H2A 10_557 . 110.0 ?
    N1 C2 H2B . . 110.0 ?
    C2 C2 H2B 10_557 . 110.0 ?
    H2A C2 H2B . . 108.3 ?
    Cl3' I1 Cl3' . 4_655 179.7(9) ?
    Cl3' I1 Cl3' . 11_655 170.0(8) ?
    Cl3' I1 Cl3' 4_655 10_556 170.0(8) ?
    Cl3' I1 Cl3' 11_655 10_556 179.7(8) ?
    Cl3' I1 Cl2 . . 90.2(4) ?
    Cl3' I1 Cl2 4_655 . 90.2(4) ?
    Cl3' I1 Cl2 11_655 . 90.2(4) ?
    Cl3' I1 Cl2 10_556 . 90.2(4) ?
    Cl3' I1 Cl1 . . 89.8(4) ?
    Cl3' I1 Cl1 4_655 . 89.8(4) ?
    Cl3' I1 Cl1 11_655 . 89.8(4) ?
    Cl3' I1 Cl1 10_556 . 89.8(4) ?
    Cl2 I1 Cl1 . . 180.0 ?
    Cl3' I1 Cl3 4_655 . 173.9(4) ?
    Cl3' I1 Cl3 11_655 . 173.9(4) ?
    Cl2 I1 Cl3 . . 86.4(4) ?
    Cl1 I1 Cl3 . . 93.6(4) ?
    Cl3' I1 Cl3 . 11_655 173.9(4) ?
    Cl3' I1 Cl3 10_556 11_655 173.9(4) ?
    Cl2 I1 Cl3 . 11_655 86.4(4) ?
    Cl1 I1 Cl3 . 11_655 93.6(4) ?
    Cl3 I1 Cl3 . 11_655 172.8(7) ?
    Cl3' Cl3' I1 10_556 . 85.0(4) ?
loop_
    _geom_hbond_atom_site_label_D
    _geom_hbond_atom_site_label_H
    _geom_hbond_atom_site_label_A
    _geom_hbond_site_symmetry_A
    _geom_hbond_distance_DH
    _geom_hbond_distance_HA
    _geom_hbond_distance_DA
    _geom_hbond_angle_DHA
    N1 H1 Cl4 1_556 0.91 2.29 3.028(2) 138
data_global
_journal_date_recd_electronic     2010-01-22
_journal_date_accepted     2010-03-02
_journal_name_full     'Acta Crystallographica, Section E'
_journal_year     2010
_journal_volume     66
_journal_issue      4
_journal_page_first     o788
_journal_page_last     o788
_journal_paper_category     QO
_journal_coeditor_code     PV2257
_publ_contact_author_name     'Li-Zhuang Chen'
_publ_contact_author_address
;
School of Material Science and Engineering,
Jiangsu University of Science and Technology, Zhenjiang 212003,P. R. China
;
_publ_contact_author_email     'clz1977@sina.com'
_publ_contact_author_fax     '+86-511-84401183'
_publ_contact_author_phone     '+86-511-84401183'
_publ_section_title
;
1,4-Diazoniabicyclo[2.2.2]octane tetrachloroiodate(III) chloride
;
loop_
    _publ_author_name
    _publ_author_footnote
    _publ_author_address
    'Chen, Li-Zhuang' .
;
School of Material Science and Engineering,
Jiangsu University of Science and Technology, Zhenjiang 212003
People's Republic of China
;
