# Supplementary material for: 1,4-Diazo­niabicyclo­[2.2.2]octane tetra­chloroiodate(III) chloride
Source: Acta Crystallogr Sect E Struct Rep Online. 2010 Mar 10;66(Pt 4):o788. doi: 10.1107/S1600536810007865 (PMC2983961; doi:10.1107/S1600536810007865)
Supplement: Supplementary file 2 [file e-66-0o788-Isup2.hkl]

# 
# h,k,l, Fc-squared, Fo-squared, sigma(Fo-squared) and status flag 
# 
data_I
_shelx_title ' I         C m c m      R = 0.03' 
_shelx_refln_list_code          4 
_shelx_F_calc_maximum      441.54 
_exptl_crystal_F_000       808.00 
_reflns_d_resolution_high  0.7702 
 
loop_ 
 _symmetry_equiv_pos_as_xyz 
 'x, y, z' 
 '-x, -y, z+1/2' 
 'x, -y, -z' 
 '-x, y, -z+1/2' 
 'x+1/2, y+1/2, z' 
 '-x+1/2, -y+1/2, z+1/2' 
 'x+1/2, -y+1/2, -z' 
 '-x+1/2, y+1/2, -z+1/2' 
 '-x, -y, -z' 
 'x, y, -z-1/2' 
 '-x, y, z' 
 'x, -y, z-1/2' 
 '-x+1/2, -y+1/2, -z' 
 'x+1/2, y+1/2, -z-1/2' 
 '-x+1/2, y+1/2, z' 
 'x+1/2, -y+1/2, z-1/2' 
 
_cell_length_a     8.1496 
_cell_length_b    21.9040 
_cell_length_c     7.7184 
_cell_angle_alpha  90.000 
_cell_angle_beta   90.000 
_cell_angle_gamma  90.000 
 
_shelx_F_squared_multiplier     1.000 
 
loop_ 
 _refln_index_h 
 _refln_index_k 
 _refln_index_l 
 _refln_F_squared_calc 
 _refln_F_squared_meas 
 _refln_F_squared_sigma 
 _refln_observed_status 
   2   0   0    94845.88    89809.18   1195.86 o 
   4   0   0    64408.45    66251.72    985.67 o 
   6   0   0    44204.50    43879.98    795.29 o 
   8   0   0     5674.26     5447.92    139.99 o 
  10   0   0     4742.38     4617.46    189.70 o 
   3   1   0    69547.22    71632.46    640.01 o 
   5   1   0     4421.64     4107.43     58.14 o 
   7   1   0    10543.18    10717.03    163.57 o 
   9   1   0     2936.02     2858.76     82.15 o 
   2   2   0     4365.77     3999.20     37.42 o 
   4   2   0    14193.21    15072.95    176.02 o 
   6   2   0     4824.59     4986.17     76.72 o 
   8   2   0      257.46      248.59     18.71 o 
  10   2   0     2696.18     2491.33     98.35 o 
   1   3   0    35726.07    38634.71    285.40 o 
   3   3   0    15795.97    15932.29    141.32 o 
   5   3   0     3260.03     3276.51     46.73 o 
   7   3   0     8632.59     8272.06    136.02 o 
   9   3   0     1060.28      969.14     38.81 o 
   0   4   0     1878.52     1832.33     27.08 o 
   2   4   0       64.58       52.20      7.85 o 
   4   4   0      612.32      632.36     12.88 o 
   6   4   0     1240.26     1149.37     26.33 o 
   8   4   0      153.82      196.57     16.37 o 
  10   4   0      450.26      468.16     40.55 o 
   1   5   0     2138.02     2244.37     27.08 o 
   3   5   0     1150.07     1204.69     20.63 o 
   5   5   0       81.05       95.12     13.75 o 
   7   5   0      377.45      407.26     23.27 o 
   9   5   0        9.94       52.13     15.48 o 
   0   6   0     1018.35     1062.11     16.17 o 
   2   6   0     1499.44     1602.01     25.00 o 
   4   6   0     1692.14     1792.40     36.99 o 
   6   6   0      237.31      330.14     18.61 o 
   8   6   0        2.94       17.51     12.15 o 
  10   6   0      369.85      406.99     39.22 o 
   1   7   0      234.75      202.78      5.30 o 
   3   7   0    10779.67    10679.27    121.18 o 
   5   7   0      235.54      260.04     12.52 o 
   7   7   0     1424.45     1460.74     41.04 o 
   9   7   0      478.22      522.76     35.65 o 
   0   8   0    76612.45    75519.38    953.27 o 
   2   8   0     5184.27     5092.15     90.51 o 
   4   8   0     7369.87     7291.54    116.06 o 
   6   8   0     9526.02     9938.43    171.64 o 
   8   8   0      803.50      747.55     32.41 o 
  10   8   0     1104.05     1105.45     66.06 o 
   1   9   0    32303.24    32153.53    272.51 o 
   3   9   0    55031.29    55962.69    582.53 o 
   5   9   0     6808.72     6677.25    135.24 o 
   7   9   0     9360.12     9309.61    174.72 o 
   9   9   0     2672.23     2614.30     86.53 o 
   0  10   0    59997.37    58347.95   1798.16 o 
   2  10   0    17252.96    18447.17    175.90 o 
   4  10   0    25558.33    26302.00    344.60 o 
   6  10   0    11006.83    11391.66    219.17 o 
   8  10   0     1393.73     1464.43     45.93 o 
   1  11   0    10240.93    10961.40    137.41 o 
   3  11   0    12658.85    12486.36    298.70 o 
   5  11   0     1156.47     1096.49     30.02 o 
   7  11   0     6261.12     6006.42    122.44 o 
   9  11   0      856.23      833.09     45.07 o 
   0  12   0     8896.72     8802.40    151.11 o 
   2  12   0      854.36      808.72     15.21 o 
   4  12   0     3912.60     3979.21     64.12 o 
   6  12   0     3709.35     3659.58     76.71 o 
   8  12   0      497.20      508.61     31.05 o 
   1  13   0     5365.57     5598.22     65.64 o 
   3  13   0    13994.98    14067.89    161.00 o 
   5  13   0     1993.31     1943.66     42.61 o 
   7  13   0     2385.23     2221.92    127.62 o 
   9  13   0     1242.66     1220.35     57.58 o 
   0  14   0     1171.44     1178.05     49.87 o 
   2  14   0      149.83      133.04      9.18 o 
   4  14   0       29.22       22.54      8.85 o 
   6  14   0      575.77      537.31     23.95 o 
   8  14   0       70.18       60.60     18.29 o 
   1  15   0       49.50       69.65     10.00 o 
   3  15   0        9.43       22.30      7.34 o 
   5  15   0       16.77       48.23     23.17 o 
   7  15   0       96.53      139.41     20.75 o 
   0  16   0     1115.04     1071.57     31.69 o 
   2  16   0     4096.73     4090.91     60.08 o 
   4  16   0     2408.90     2256.77     47.06 o 
   6  16   0      179.24      228.68     38.29 o 
   8  16   0      246.28      241.31     33.91 o 
   1  17   0      529.19      519.92     16.35 o 
   3  17   0     2484.04     2354.07     43.28 o 
   5  17   0       59.90       99.30     20.00 o 
   7  17   0      268.84      295.08     28.41 o 
   0  18   0     6928.10     6160.02    275.90 o 
   2  18   0     2155.06     2354.85     41.78 o 
   4  18   0     3632.80     3497.96     70.94 o 
   6  18   0     1682.83     1810.68     83.03 o 
   8  18   0      203.28      245.95     35.69 o 
   1  19   0     3292.48     3183.36     54.49 o 
   3  19   0     3475.21     3445.45     60.56 o 
   5  19   0      513.86      533.99     24.18 o 
   7  19   0     1727.90     1775.16     85.15 o 
   0  20   0     5303.49     5269.95    118.25 o 
   2  20   0     1265.58     1253.76     29.29 o 
   4  20   0     2222.83     2134.61     50.12 o 
   6  20   0     1511.48     1689.53     77.00 o 
   1  21   0      778.80      845.03     23.93 o 
   3  21   0     3345.40     3524.00     73.58 o 
   5  21   0      406.46      356.21     33.34 o 
   7  21   0      903.61      901.41     66.47 o 
   0  22   0     3765.73     3760.85     96.88 o 
   2  22   0      713.57      703.45     24.15 o 
   4  22   0     1105.93     1159.58     43.28 o 
   6  22   0     1392.69     1540.14    134.70 o 
   1  23   0      484.71      415.35     18.78 o 
   3  23   0      878.14      849.69     35.79 o 
   5  23   0      244.31      247.81     31.83 o 
   0  24   0      979.04      953.97     43.02 o 
   2  24   0      850.96      849.29     37.09 o 
   4  24   0     1027.27      996.46     64.67 o 
   1  25   0     1937.09     1793.86     53.01 o 
   3  25   0     1201.76     1225.21     64.14 o 
   5  25   0      811.52      831.05     56.91 o 
   0  26   0      997.26      950.72    137.31 o 
   2  26   0      929.58      930.97     50.89 o 
   4  26   0      472.33      541.32     57.44 o 
   1  27   0        1.62        5.55     16.81 o 
   3  27   0        0.86       -8.10     25.52 o 
   0  28   0      448.22      418.06     65.43 o 
   1   1   1     7654.12     7433.97     41.26 o 
   3   1   1      423.40      435.83      7.10 o 
   5   1   1       44.49       83.31      8.94 o 
   7   1   1     1351.88     1372.93     24.54 o 
   9   1   1       22.97       52.85     11.59 o 
   0   2   1     7475.53     7772.46     60.71 o 
   2   2   1     2045.94     2061.73     12.54 o 
   4   2   1     7828.96     8041.64     64.12 o 
   6   2   1     2740.37     2641.58     44.83 o 
   8   2   1      154.61      179.86     13.35 o 
  10   2   1     1387.89     1378.02     48.88 o 
   1   3   1    19335.97    20016.10     99.87 o 
   3   3   1    45466.10    47585.07    287.72 o 
   5   3   1     2493.09     2705.35     28.58 o 
   7   3   1     6341.65     6305.73     79.05 o 
   9   3   1     1825.56     1709.84     39.94 o 
   0   4   1    39480.09    38738.64    515.67 o 
   2   4   1     3045.08     3269.66     26.86 o 
   4   4   1     1657.22     1637.65     19.39 o 
   6   4   1     6824.46     6819.25     75.68 o 
   8   4   1      212.07      245.02     13.66 o 
  10   4   1     1493.46     1490.78     47.63 o 
   1   5   1       45.82      113.10      4.54 o 
   3   5   1    14817.61    15251.77    110.91 o 
   5   5   1       52.70       72.58      7.15 o 
   7   5   1     3869.84     3831.39     51.63 o 
   9   5   1     1172.80     1158.65     31.70 o 
   0   6   1    56593.82    57649.02    869.16 o 
   2   6   1    13013.95    12888.40    102.26 o 
   4   6   1    25070.65    25349.55    206.79 o 
   6   6   1    10988.55    11038.53    117.90 o 
   8   6   1     1214.44     1238.56     36.20 o 
  10   6   1     3771.38     3648.64     97.65 o 
   1   7   1    30869.70    31498.07    264.61 o 
   3   7   1    28486.02    28746.48    209.16 o 
   5   7   1     4823.34     4975.40     52.59 o 
   7   7   1    10669.71    11015.79    143.28 o 
   9   7   1     1765.59     1777.77     41.88 o 
   0   8   1    32844.02    32896.84    340.10 o 
   2   8   1     7773.99     7734.07     63.61 o 
   4   8   1     8282.17     8289.23     72.90 o 
   6   8   1     5070.62     5057.64     60.65 o 
   8   8   1      583.19      612.02     23.23 o 
  10   8   1     1142.83     1189.15     49.39 o 
   1   9   1     6560.08     6604.90     43.11 o 
   3   9   1    16359.84    16864.35    127.10 o 
   5   9   1     2935.38     2837.23     33.80 o 
   7   9   1     1823.20     1894.76     35.96 o 
   9   9   1      960.76      987.36     32.12 o 
   0  10   1    16356.94    16696.58    150.69 o 
   2  10   1     6592.70     6655.86     56.49 o 
   4  10   1     3259.88     3267.29     52.65 o 
   6  10   1     2573.32     2611.61     42.07 o 
   8  10   1      827.00      840.19     25.93 o 
   1  11   1      368.76      378.98      6.35 o 
   3  11   1     1526.75     1531.19     15.66 o 
   5  11   1        6.46       11.34      6.52 o 
   7  11   1       80.41      130.54     13.50 o 
   9  11   1       25.58       51.35     14.20 o 
   0  12   1    11495.18    11096.72    112.99 o 
   2  12   1      583.47      560.68      9.36 o 
   4  12   1     1143.72     1056.11     16.32 o 
   6  12   1     2154.77     2197.65     36.89 o 
   8  12   1       99.05      145.28     14.23 o 
   1  13   1       21.16       67.37      5.75 o 
   3  13   1     2745.34     2742.94     40.43 o 
   5  13   1       57.32       52.63      8.84 o 
   7  13   1      714.71      788.15     23.60 o 
   9  13   1      284.40      356.11     24.30 o 
   0  14   1     7670.58     7293.16     85.46 o 
   2  14   1      563.89      645.49     10.41 o 
   4  14   1     3427.62     3243.59     78.11 o 
   6  14   1     1925.03     1938.97     38.27 o 
   8  14   1      106.05      138.26     21.16 o 
   1  15   1     6650.64     6375.44     56.70 o 
   3  15   1     9301.18     9076.47    107.44 o 
   5  15   1     1520.39     1530.78     26.19 o 
   7  15   1     4654.56     4622.21     79.95 o 
   0  16   1    26021.60    25356.64    299.85 o 
   2  16   1     9822.44     9611.27     87.68 o 
   4  16   1    10766.15    10802.64    113.04 o 
   6  16   1     6446.77     6674.31    102.53 o 
   8  16   1     1249.71     1355.10     46.95 o 
   1  17   1     9231.71     9045.05     85.97 o 
   3  17   1    15287.91    15534.50    157.69 o 
   5  17   1     3123.58     3150.90     57.00 o 
   7  17   1     2984.63     2927.29     66.09 o 
   0  18   1    14793.54    14557.95    211.53 o 
   2  18   1     5454.13     5504.23     58.90 o 
   4  18   1     4947.65     4911.05     95.65 o 
   6  18   1     3921.20     3951.32     76.62 o 
   8  18   1      892.16      883.01     41.88 o 
   1  19   1     8264.67     8486.03     99.96 o 
   3  19   1     7202.47     7338.01     83.86 o 
   5  19   1     2979.13     2971.85     62.16 o 
   7  19   1     2171.93     2228.01     62.87 o 
   0  20   1      158.01      162.88     11.72 o 
   2  20   1      441.24      474.75     12.33 o 
   4  20   1      626.41      663.64     19.31 o 
   6  20   1      148.66      201.26     17.29 o 
   1  21   1       64.54       86.09      8.52 o 
   3  21   1      298.44      299.96     13.57 o 
   5  21   1        2.97        2.25      9.48 o 
   7  21   1        5.12       28.67     18.04 o 
   0  22   1       56.86       55.41      9.84 o 
   2  22   1       18.77       43.52      8.26 o 
   4  22   1       29.56       30.41     10.84 o 
   6  22   1        5.84       35.70     15.80 o 
   1  23   1       73.58       95.65      9.06 o 
   3  23   1      169.22      191.95     13.51 o 
   5  23   1        0.77       -9.82     14.51 o 
   0  24   1     2302.48     2432.72     62.82 o 
   2  24   1      745.68      747.86     21.79 o 
   4  24   1     1097.69     1036.92     36.86 o 
   1  25   1     2107.58     2061.69     42.73 o 
   3  25   1     3270.86     3551.22     85.94 o 
   0  26   1     3252.22     3592.31    271.31 o 
   2  26   1     1243.03     1180.06     42.96 o 
   4  26   1     1272.07     1276.58     58.22 o 
   1  27   1     2944.31     2891.74     83.10 o 
   3  27   1     2866.11     2948.81    103.92 o 
   0  28   1     2095.36     2155.59    104.26 o 
   0   0   2   194956.42   174337.33   2341.73 o 
   2   0   2    41629.20    43713.35    634.45 o 
   4   0   2    40679.66    40932.80    425.18 o 
   6   0   2    25576.64    25696.73    398.32 o 
   8   0   2     3104.84     3034.99     70.27 o 
  10   0   2     4086.76     3950.24    147.16 o 
   1   1   2    38200.18    40813.26    328.91 o 
   3   1   2    62369.79    64302.38    432.27 o 
   5   1   2     6285.97     6378.58     59.30 o 
   7   1   2    11371.74    11318.29    122.72 o 
   9   1   2     2912.88     2813.85     69.55 o 
   0   2   2    37187.71    36891.11    419.29 o 
   2   2   2     3630.45     3439.80     23.50 o 
   4   2   2    11021.79    11423.01     87.15 o 
   6   2   2     6282.25     6127.70     65.22 o 
   8   2   2      485.23      465.46     15.58 o 
  10   2   2     2075.26     2088.44     66.04 o 
   1   3   2     5670.55     5781.85     31.53 o 
   3   3   2    10002.84     9837.82     68.03 o 
   5   3   2      990.95      949.60     13.82 o 
   7   3   2     4058.49     4049.41     55.15 o 
   9   3   2      807.26      739.05     28.07 o 
   0   4   2    11844.86    11533.30    101.10 o 
   2   4   2     2791.09     2815.96     34.22 o 
   4   4   2     3827.80     3800.34     31.16 o 
   6   4   2     2289.91     2267.85     33.01 o 
   8   4   2      427.91      416.94     16.53 o 
  10   4   2      561.92      612.50     33.53 o 
   1   5   2      884.23      901.31     13.98 o 
   3   5   2       17.93       40.06      6.91 o 
   5   5   2       85.74      102.85     10.39 o 
   7   5   2       74.94      120.59      9.63 o 
   9   5   2        0.09       35.97     17.40 o 
   0   6   2     8081.84     7947.97    131.08 o 
   2   6   2     2753.72     2773.58     24.55 o 
   4   6   2     3327.10     3495.66     43.05 o 
   6   6   2     1161.85     1197.18     21.29 o 
   8   6   2      139.41      179.24     14.43 o 
  10   6   2      329.88      379.61     28.74 o 
   1   7   2       16.63       25.56      3.74 o 
   3   7   2     3141.86     3043.18     26.80 o 
   5   7   2        8.87       27.48      8.87 o 
   7   7   2      866.91      882.54     22.96 o 
   9   7   2      223.39      224.20     17.09 o 
   0   8   2    40569.08    39655.50    432.36 o 
   2   8   2     5921.21     5784.01     46.01 o 
   4   8   2     8707.50     8389.98     72.80 o 
   6   8   2     7136.52     7290.11     92.80 o 
   8   8   2      624.31      626.55     23.26 o 
   1   9   2    36898.82    37649.07    227.02 o 
   3   9   2    49567.64    50883.89    358.51 o 
   5   9   2     7871.56     7942.63     90.47 o 
   7   9   2     9748.71     9751.58    142.72 o 
   9   9   2     2626.12     2609.03     59.33 o 
   0  10   2    36555.64    36490.94    333.68 o 
   2  10   2     8408.17     8308.96     61.76 o 
   4  10   2    13777.53    13791.55    118.89 o 
   6  10   2     8094.47     8378.20    106.41 o 
   8  10   2      910.64      864.12     26.50 o 
   1  11   2     7450.49     7734.87     71.51 o 
   3  11   2    13331.20    13051.80    102.96 o 
   5  11   2     1290.03     1283.47     22.65 o 
   7  11   2     4698.60     4662.03     77.85 o 
   9  11   2     1026.84     1002.94     35.01 o 
   0  12   2    16126.74    15946.13    163.53 o 
   2  12   2     2943.82     3000.22     31.88 o 
   4  12   2     6032.86     5918.08     66.29 o 
   6  12   2     4537.04     4466.69     70.32 o 
   8  12   2      750.52      722.57     27.49 o 
   1  13   2     1984.77     1924.22     26.13 o 
   3  13   2     6277.91     6125.19     84.68 o 
   5  13   2      865.02      885.40     18.64 o 
   7  13   2     1808.12     1745.81     38.24 o 
   9  13   2      732.14      743.04     39.67 o 
   0  14   2     1444.96     1479.40     29.71 o 
   2  14   2       98.46      115.22      7.03 o 
   4  14   2      373.54      376.53     14.79 o 
   6  14   2      573.75      602.80     19.28 o 
   8  14   2      121.34      133.18     15.99 o 
   1  15   2      224.99      230.18     10.06 o 
   3  15   2      128.46      151.35      9.65 o 
   5  15   2      113.90      120.61     10.31 o 
   7  15   2      118.80      161.99     17.31 o 
   0  16   2      115.28      148.68     10.98 o 
   2  16   2      993.54     1016.40     17.10 o 
   4  16   2      377.10      450.03     16.44 o 
   6  16   2       29.83       45.53     11.96 o 
   8  16   2       94.71      175.34     20.06 o 
   1  17   2       43.51       75.53     11.51 o 
   3  17   2      651.47      696.44     17.94 o 
   5  17   2        5.31       14.36     10.26 o 
   7  17   2      137.44      159.89     16.94 o 
   0  18   2     6361.66     6225.74     91.73 o 
   2  18   2     2030.30     1984.50     28.81 o 
   4  18   2     2770.86     2770.09     50.95 o 
   6  18   2     1616.49     1733.64     45.05 o 
   1  19   2     3345.76     3277.70     58.51 o 
   3  19   2     4722.67     4817.40     68.52 o 
   5  19   2      789.16      818.18     27.40 o 
   7  19   2     1534.76     1602.14     50.23 o 
   0  20   2     3125.76     3239.42     66.63 o 
   2  20   2      400.43      432.44     12.83 o 
   4  20   2     1089.17     1042.94     29.93 o 
   6  20   2      945.43      994.01     34.36 o 
   1  21   2     1279.32     1247.28     24.76 o 
   3  21   2     3026.63     3196.40     56.14 o 
   5  21   2      524.35      460.94     21.67 o 
   0  22   2     3533.42     3624.32     78.09 o 
   2  22   2     1126.54     1108.30     26.26 o 
   4  22   2     1583.31     1659.08     51.60 o 
   6  22   2     1346.90     1489.85     53.34 o 
   1  23   2      266.85      267.61     13.19 o 
   3  23   2      582.98      603.73     23.78 o 
   5  23   2      151.53      177.33     18.07 o 
   0  24   2     1108.36     1129.86     39.18 o 
   2  24   2      757.70      752.45     25.39 o 
   4  24   2      770.31      817.91     34.12 o 
   1  25   2     1854.27     1789.83     39.52 o 
   3  25   2     1362.08     1434.90     45.61 o 
   0  26   2      449.36      488.21     30.99 o 
   2  26   2      507.63      497.58     25.64 o 
   1  27   2        1.89       -0.20     13.20 o 
   1   1   3     1921.38     2018.39     15.39 o 
   3   1   3      304.39      307.23      7.22 o 
   5   1   3      268.71      295.52      8.71 o 
   7   1   3        5.45       58.67      9.83 o 
   9   1   3       11.00       44.53     19.13 o 
   0   2   3    39573.25    41284.91    475.73 o 
   2   2   3     6126.96     6303.49     42.15 o 
   4   2   3     7454.21     7715.71     74.38 o 
   6   2   3     5058.19     4893.01     53.62 o 
   8   2   3      620.34      593.27     19.08 o 
  10   2   3      928.45      951.30     43.21 o 
   1   3   3     7121.14     7042.74     58.73 o 
   3   3   3    15894.54    16263.29    125.38 o 
   5   3   3     1473.79     1385.06     17.39 o 
   7   3   3     4896.77     4890.03     71.61 o 
   9   3   3     1175.88     1185.65     39.76 o 
   0   4   3     7699.43     7284.35     62.62 o 
   2   4   3       16.96       30.44      5.08 o 
   4   4   3     2840.25     2775.73     28.78 o 
   6   4   3     2619.96     2781.93     42.74 o 
   8   4   3       52.07       69.82     10.34 o 
   1   5   3     3441.60     3461.27     28.27 o 
   3   5   3    15366.46    15022.84    115.40 o 
   5   5   3      689.97      689.46     16.45 o 
   7   5   3     4982.05     4813.46     70.78 o 
   9   5   3     1272.02     1224.43     42.14 o 
   0   6   3    42066.89    41128.07    350.50 o 
   2   6   3     5935.57     5838.05     50.38 o 
   4   6   3    10486.84    10598.05    107.07 o 
   6   6   3     8915.95     8751.46    110.16 o 
   8   6   3     1098.05     1070.41     26.74 o 
   1   7   3    13139.92    13170.13     92.93 o 
   3   7   3    24418.09    24302.96    183.29 o 
   5   7   3     3380.02     3384.39     46.31 o 
   7   7   3     5149.21     5168.02     77.23 o 
   9   7   3     1611.81     1589.98     48.72 o 
   0   8   3    21204.19    20700.79    223.26 o 
   2   8   3     5849.82     6154.29     56.37 o 
   4   8   3     7823.29     7776.77     82.28 o 
   6   8   3     4415.92     4438.69     63.56 o 
   8   8   3      734.38      720.19     25.24 o 
   1   9   3     6392.95     6374.08     69.43 o 
   3   9   3     5502.40     5114.99     46.30 o 
   5   9   3     1522.99     1468.01     26.44 o 
   7   9   3     1757.35     1676.01     35.29 o 
   9   9   3      415.04      452.42     30.29 o 
   0  10   3     3329.48     3436.83     49.14 o 
   2  10   3     4016.54     3944.77     41.42 o 
   4  10   3     2601.60     2547.44     33.53 o 
   6  10   3     1098.73     1088.22     24.99 o 
   8  10   3      449.66      489.27     22.91 o 
   1  11   3      247.89      281.30      6.92 o 
   3  11   3        3.52       26.06      8.75 o 
   5  11   3      200.47      226.07     10.54 o 
   7  11   3        1.93       30.04     12.57 o 
   9  11   3        2.44       54.35     23.23 o 
   0  12   3     6687.68     6699.43     97.35 o 
   2  12   3     1595.85     1655.64     28.52 o 
   4  12   3     2490.05     2497.85     40.36 o 
   6  12   3     1378.65     1479.97     33.35 o 
   8  12   3      122.01      135.10     15.96 o 
   1  13   3      349.90      283.09      7.65 o 
   3  13   3     2145.63     2033.58     32.60 o 
   5  13   3       13.31       24.03      7.98 o 
   7  13   3      884.72      933.55     31.55 o 
   0  14   3     3086.11     2849.04     49.76 o 
   2  14   3       17.40       34.62      7.85 o 
   4  14   3      752.61      783.45     20.75 o 
   6  14   3     1170.39     1193.24     33.40 o 
   8  14   3       55.97       94.88     16.03 o 
   1  15   3     8862.44     8523.78     84.18 o 
   3  15   3    14365.17    13824.72    170.05 o 
   5  15   3     2794.49     2828.96     49.64 o 
   7  15   3     3683.35     3714.35     78.17 o 
   0  16   3    17264.29    16765.57    250.44 o 
   2  16   3     5786.69     5802.19     62.62 o 
   4  16   3     6955.04     7119.77    102.07 o 
   6  16   3     4686.30     4816.53     96.34 o 
   8  16   3      922.15      928.96     35.89 o 
   1  17   3     5337.24     5206.76     63.69 o 
   3  17   3     6675.87     6650.34     93.81 o 
   5  17   3     1541.44     1643.09     39.53 o 
   7  17   3     2171.70     2123.22     56.62 o 
   0  18   3    11452.68    11499.29    189.50 o 
   2  18   3     6855.36     6623.54     74.79 o 
   4  18   3     6242.47     6176.46     95.38 o 
   6  18   3     3205.40     3276.65     72.01 o 
   1  19   3     4336.25     4345.93     59.68 o 
   3  19   3     4043.07     4119.50     67.64 o 
   5  19   3     1826.69     1927.18     46.91 o 
   7  19   3     1261.80     1266.51     44.89 o 
   0  20   3      592.88      587.87     24.41 o 
   2  20   3      443.43      433.53     17.42 o 
   4  20   3      293.97      334.03     17.41 o 
   6  20   3      261.28      306.23     21.97 o 
   1  21   3        0.70        5.28      6.74 o 
   3  21   3        4.79        5.44      9.66 o 
   5  21   3       22.28       48.81     17.79 o 
   0  22   3      214.15      217.45     24.57 o 
   2  22   3        0.26       10.79      9.99 o 
   4  22   3       25.52       57.49     15.08 o 
   1  23   3       37.38       42.65     10.78 o 
   3  23   3      364.91      388.36     21.49 o 
   5  23   3        7.64        2.32     12.58 o 
   0  24   3     1812.32     1836.29     62.73 o 
   2  24   3      559.58      549.65     23.16 o 
   4  24   3      740.53      751.43     32.08 o 
   1  25   3     2012.99     2027.02     49.10 o 
   3  25   3     2300.28     2426.25     63.71 o 
   0  26   3     2269.00     2263.44     83.96 o 
   2  26   3     1186.00     1146.07     39.89 o 
   1  27   3     1446.76     1454.59     59.82 o 
   0   0   4    39787.18    38952.39    518.85 o 
   2   0   4    20381.71    20928.31    219.19 o 
   4   0   4    25549.66    25456.56    287.09 o 
   6   0   4    10976.12    10905.00    155.32 o 
   8   0   4     1663.04     1638.85     58.77 o 
   1   1   4    26663.04    27840.81    188.26 o 
   3   1   4    29591.43    29885.74    221.20 o 
   5   1   4     5013.59     4947.02     49.70 o 
   7   1   4     8103.25     7990.63    120.70 o 
   9   1   4     1923.11     1848.17     52.01 o 
   0   2   4    23557.88    23516.91    223.95 o 
   2   2   4     1613.00     1640.56     16.08 o 
   4   2   4     3978.41     3928.81     46.43 o 
   6   2   4     5250.76     5053.02     62.59 o 
   8   2   4      554.47      562.66     23.30 o 
   1   3   4     2279.51     2141.60     19.96 o 
   3   3   4    11836.92    11619.46    100.02 o 
   5   3   4     1113.58     1089.55     18.77 o 
   7   3   4     1501.04     1522.04     32.29 o 
   9   3   4      901.94      906.75     37.19 o 
   0   4   4     9190.62     9348.59     93.31 o 
   2   4   4     3589.66     3570.24     31.21 o 
   4   4   4     3640.72     3629.54     40.25 o 
   6   4   4     1985.35     1993.20     35.88 o 
   8   4   4      441.12      460.68     20.51 o 
   1   5   4      333.31      340.85      5.83 o 
   3   5   4     1724.14     1681.56     26.73 o 
   5   5   4      175.35      210.88     11.65 o 
   7   5   4        6.40       25.82     10.87 o 
   9   5   4       30.56       67.11     18.19 o 
   0   6   4     5855.07     5670.32     69.78 o 
   2   6   4      535.81      519.88      8.60 o 
   4   6   4      892.43      925.10     15.23 o 
   6   6   4     1342.17     1415.13     29.24 o 
   8   6   4      176.67      194.25     14.89 o 
   1   7   4     1077.23      954.64     12.51 o 
   3   7   4     1868.76     1928.73     23.87 o 
   5   7   4       26.09       52.95      8.20 o 
   7   7   4      838.53      869.18     24.33 o 
   9   7   4      145.78      169.06     22.77 o 
   0   8   4    10865.40    10549.37    120.82 o 
   2   8   4     4459.60     4503.66     48.44 o 
   4   8   4     7381.47     7241.61     81.82 o 
   6   8   4     2983.50     2982.72     49.55 o 
   8   8   4      330.12      332.64     20.42 o 
   1   9   4    20084.61    20140.05    160.26 o 
   3   9   4    22863.50    22581.05    254.27 o 
   5   9   4     5102.76     5115.62     74.34 o 
   7   9   4     6626.24     6568.15    108.90 o 
   9   9   4     1647.23     1590.84     57.00 o 
   0  10   4    25531.43    25537.92    334.31 o 
   2  10   4     5907.61     5811.56     65.25 o 
   4  10   4     6892.52     6882.75     92.34 o 
   6  10   4     6180.12     6072.59     96.11 o 
   8  10   4      836.60      801.34     30.04 o 
   1  11   4     2048.68     1968.94     28.37 o 
   3  11   4     9118.03     8850.06     94.06 o 
   5  11   4      798.34      810.10     32.19 o 
   7  11   4     1846.23     1808.10     45.88 o 
   0  12   4    14309.32    14109.11    201.10 o 
   2  12   4     4107.46     4085.66     48.15 o 
   4  12   4     5456.42     5111.71     73.89 o 
   6  12   4     3896.26     3814.88     68.31 o 
   8  12   4      756.63      712.05     29.88 o 
   1  13   4     2490.93     2338.17     37.89 o 
   3  13   4     2670.12     2662.27     41.40 o 
   5  13   4      812.43      826.62     23.74 o 
   7  13   4     1822.06     1813.07     47.71 o 
   0  14   4      335.17      336.89     15.74 o 
   2  14   4      294.39      298.05     10.85 o 
   4  14   4      616.93      587.82     19.09 o 
   6  14   4      201.29      251.63     16.78 o 
   8  14   4       96.91      132.93     17.87 o 
   1  15   4      160.85      183.40      9.42 o 
   3  15   4      183.61      177.81     10.85 o 
   5  15   4      139.61      141.17     12.48 o 
   7  15   4       50.32       54.25     15.86 o 
   0  16   4       72.20       91.83     11.70 o 
   2  16   4       92.69      120.96      9.41 o 
   4  16   4        2.56        9.91      9.00 o 
   6  16   4       41.94       71.06     14.12 o 
   1  17   4        4.75       15.39      9.22 o 
   3  17   4       77.27      125.61     11.53 o 
   5  17   4       13.57       54.46     11.46 o 
   7  17   4      113.14      162.08     18.64 o 
   0  18   4     5228.37     5342.50    103.58 o 
   2  18   4     1574.07     1520.23     36.49 o 
   4  18   4     1557.50     1511.87     36.36 o 
   6  18   4     1343.55     1397.29     44.99 o 
   1  19   4     1353.69     1327.33     29.41 o 
   3  19   4     3508.38     3411.57     65.12 o 
   5  19   4      512.77      533.68     25.32 o 
   0  20   4     1719.60     1638.27     44.13 o 
   2  20   4      190.05      185.99     14.92 o 
   4  20   4      554.73      549.72     24.27 o 
   6  20   4      626.31      663.54     32.45 o 
   1  21   4     1792.14     1719.68     36.34 o 
   3  21   4     2022.67     2037.44     46.89 o 
   5  21   4      600.14      553.89     27.90 o 
   0  22   4     1830.94     1854.79     74.67 o 
   2  22   4     1045.38     1026.85     31.09 o 
   4  22   4     1438.26     1415.17     49.65 o 
   1  23   4      427.93      383.11     21.58 o 
   3  23   4      675.47      759.00     30.60 o 
   0  24   4      791.33      788.22     51.61 o 
   2  24   4      357.52      366.89     20.83 o 
   1  25   4     1070.59     1086.29     45.06 o 
   0  26   4      202.89      192.99     30.61 o 
   1   1   5      488.64      511.97      9.58 o 
   3   1   5      837.79      823.70     13.14 o 
   5   1   5       29.73       46.50     10.06 o 
   7   1   5        7.20       32.39     12.19 o 
   9   1   5       75.53       91.14     18.53 o 
   0   2   5    12461.42    12777.22    143.88 o 
   2   2   5     1606.76     1606.27     18.93 o 
   4   2   5     1712.40     1639.12     26.29 o 
   6   2   5     2605.29     2487.31     48.32 o 
   8   2   5      285.73      282.08     20.75 o 
   1   3   5     4764.12     4799.12     43.16 o 
   3   3   5     7081.32     7189.60     72.11 o 
   5   3   5     1233.59     1206.12     21.38 o 
   7   3   5     3086.31     3032.08     59.22 o 
   9   3   5      800.31      772.28     40.32 o 
   0   4   5     5494.58     5487.49     98.64 o 
   2   4   5     1834.43     1752.90     19.64 o 
   4   4   5     4916.93     4920.19     56.26 o 
   6   4   5     1761.32     1756.25     33.26 o 
   8   4   5      173.61      202.15     20.10 o 
   1   5   5     1718.19     1658.24     25.48 o 
   3   5   5     4480.13     4342.05     47.34 o 
   5   5   5      329.44      372.39     17.23 o 
   7   5   5     2424.28     2375.96     54.48 o 
   0   6   5    24816.12    24431.40    264.30 o 
   2   6   5     5529.96     5615.96     62.16 o 
   4   6   5     6311.21     6239.51     70.22 o 
   6   6   5     6741.48     6803.12    105.19 o 
   8   6   5     1161.23     1146.12     40.27 o 
   1   7   5     7766.30     7896.39     73.99 o 
   3   7   5    17031.90    16934.65    178.12 o 
   5   7   5     2939.46     2934.50     53.85 o 
   7   7   5     2481.55     2447.46     52.51 o 
   0   8   5     3941.24     3830.18     83.09 o 
   2   8   5      827.39      817.46     16.40 o 
   4   8   5     1592.74     1486.42     30.68 o 
   6   8   5     1374.34     1315.34     32.94 o 
   8   8   5      225.01      211.09     20.99 o 
   1   9   5     6325.88     6252.93     60.43 o 
   3   9   5     2917.91     2896.33     40.25 o 
   5   9   5     1559.51     1484.74     32.66 o 
   7   9   5     1711.80     1617.17     42.12 o 
   0  10   5     1264.60     1221.34     29.84 o 
   2  10   5     2690.00     2693.06     36.67 o 
   4  10   5     2179.64     2107.17     38.67 o 
   6  10   5      460.96      479.73     21.13 o 
   8  10   5      308.99      312.39     25.19 o 
   1  11   5        7.57       45.23     10.58 o 
   3  11   5       34.05       63.30      9.73 o 
   5  11   5       20.43       36.69     10.39 o 
   7  11   5       53.87       83.13     13.85 o 
   0  12   5      802.83      752.93     24.74 o 
   2  12   5      417.34      367.58     11.03 o 
   4  12   5     1172.15     1151.73     26.25 o 
   6  12   5      263.56      283.37     17.60 o 
   8  12   5       19.14       17.03     14.92 o 
   1  13   5      727.94      703.09     20.05 o 
   3  13   5     1270.36     1244.35     25.81 o 
   5  13   5       91.36      126.67     11.90 o 
   7  13   5      659.66      661.09     29.56 o 
   0  14   5     3241.96     3153.13     62.13 o 
   2  14   5      185.60      186.15     11.71 o 
   4  14   5      599.29      622.68     20.83 o 
   6  14   5     1217.41     1239.23     34.12 o 
   1  15   5     4334.55     4283.85     63.30 o 
   3  15   5     8676.99     8604.70    133.17 o 
   5  15   5     1705.20     1703.86     42.11 o 
   7  15   5     1557.51     1566.75     52.97 o 
   0  16   5     8978.47     8675.11    151.31 o 
   2  16   5     3726.94     3727.42     58.50 o 
   4  16   5     3997.59     4050.85     78.37 o 
   6  16   5     2878.14     2958.10     73.19 o 
   1  17   5     3583.03     3582.43     59.17 o 
   3  17   5     3025.28     2954.09     60.28 o 
   5  17   5     1129.02     1204.36     38.82 o 
   0  18   5     4090.78     4167.75    103.53 o 
   2  18   5     3181.74     3117.77     59.16 o 
   4  18   5     2961.06     2846.76     62.15 o 
   6  18   5     1231.24     1185.82     44.16 o 
   1  19   5     2505.83     2318.11     44.48 o 
   3  19   5     2558.34     2594.60     57.57 o 
   5  19   5     1322.07     1282.54     45.24 o 
   0  20   5     1142.69     1082.83     46.18 o 
   2  20   5      610.10      603.87     22.50 o 
   4  20   5      289.90      315.13     20.67 o 
   1  21   5       70.52       80.32     13.56 o 
   3  21   5       36.83       45.67     12.80 o 
   0  22   5       54.85       42.86     16.84 o 
   2  22   5       31.61       50.00     13.67 o 
   4  22   5        6.19        4.78     13.22 o 
   1  23   5        8.85       22.35     11.92 o 
   3  23   5      277.38      344.36     27.06 o 
   0  24   5     1828.97     1762.45     75.79 o 
   2  24   5      827.72      877.54     34.38 o 
   0   0   6    23432.18    22995.62    463.14 o 
   2   0   6    13293.75    13043.11    171.21 o 
   4   0   6    14424.58    14463.33    241.72 o 
   6   0   6     6522.02     6384.41    135.10 o 
   8   0   6     1572.32     1609.47     84.85 o 
   1   1   6     7994.72     7987.52     77.32 o 
   3   1   6     9685.64     9483.76     95.54 o 
   5   1   6     2211.69     2096.12     36.25 o 
   7   1   6     3166.07     3104.55     70.29 o 
   0   2   6     6840.47     6759.68     94.31 o 
   2   2   6      910.54      962.10     16.19 o 
   4   2   6     1377.36     1363.96     23.76 o 
   6   2   6     2190.68     2213.22     45.75 o 
   8   2   6      290.94      320.45     25.33 o 
   1   3   6     4170.61     4252.17     45.43 o 
   3   3   6     8636.21     8499.58     92.21 o 
   5   3   6     1871.09     1790.74     32.64 o 
   7   3   6     1313.88     1334.33     44.00 o 
   0   4   6     2504.33     2511.74     79.42 o 
   2   4   6     1168.07     1171.52     19.06 o 
   4   4   6     1078.74     1059.89     20.47 o 
   6   4   6      748.08      765.64     26.90 o 
   8   4   6      170.26      207.71     22.11 o 
   1   5   6      227.08      237.00      8.33 o 
   3   5   6      919.45      904.91     20.09 o 
   5   5   6      125.91      166.96     12.24 o 
   7   5   6        0.08       21.34     12.35 o 
   0   6   6     1222.45     1220.33     24.59 o 
   2   6   6       47.76       88.57      8.30 o 
   4   6   6       57.24      132.57     12.97 o 
   6   6   6      390.34      460.62     21.93 o 
   8   6   6       24.48       49.31     19.90 o 
   1   7   6     1535.12     1497.93     22.57 o 
   3   7   6     1936.94     1953.59     32.09 o 
   5   7   6      312.18      367.96     17.73 o 
   7   7   6      711.78      781.44     31.25 o 
   0   8   6     4134.78     4208.28     79.38 o 
   2   8   6     2114.48     2098.44     31.40 o 
   4   8   6     3199.78     3206.24     55.73 o 
   6   8   6     1225.51     1189.44     32.82 o 
   1   9   6     6626.58     6568.79     87.40 o 
   3   9   6     7574.37     7581.77     96.34 o 
   5   9   6     2105.15     2088.43     42.28 o 
   7   9   6     2587.82     2498.54     63.13 o 
   0  10   6    14345.94    14255.08    373.46 o 
   2  10   6     4724.29     4547.58     59.13 o 
   4  10   6     4469.67     4318.57     70.43 o 
   6  10   6     4011.56     3968.04     78.20 o 
   1  11   6      758.00      737.06     19.50 o 
   3  11   6     3616.04     3455.61     56.26 o 
   5  11   6      418.23      442.96     18.82 o 
   7  11   6      712.15      706.27     35.37 o 
   0  12   6     5494.71     5454.05    101.16 o 
   2  12   6     2328.52     2326.61     41.88 o 
   4  12   6     2495.27     2461.74     47.24 o 
   6  12   6     1862.71     1784.90     46.26 o 
   1  13   6     3544.03     3426.24     55.36 o 
   3  13   6     2568.47     2561.56     52.97 o 
   5  13   6     1338.18     1357.56     38.31 o 
   0  14   6       36.57       59.75     15.77 o 
   2  14   6       82.52      122.41     11.70 o 
   4  14   6      204.45      267.69     17.71 o 
   6  14   6       52.26       86.69     16.19 o 
   1  15   6        8.11       38.60      9.00 o 
   3  15   6       28.90       35.62     10.89 o 
   5  15   6       28.78       50.20     14.18 o 
   0  16   6      286.14      277.14     25.24 o 
   2  16   6      217.96      221.03     15.86 o 
   4  16   6       44.64       49.30     17.12 o 
   6  16   6      123.48      110.34     19.13 o 
   1  17   6       80.77      118.16     13.29 o 
   3  17   6      177.75      182.12     15.41 o 
   5  17   6       15.25       13.02     13.31 o 
   0  18   6     2845.46     2820.12     85.14 o 
   2  18   6      912.48      891.67     28.63 o 
   4  18   6      831.89      866.26     31.44 o 
   1  19   6      287.60      284.08     19.31 o 
   3  19   6     1056.63     1039.69     33.29 o 
   0  20   6     1136.30     1093.26     47.51 o 
   2  20   6      364.01      369.14     24.49 o 
   4  20   6      540.75      560.08     30.77 o 
   1  21   6     1219.82     1258.86     39.14 o 
   3  21   6     1114.96     1015.31     37.17 o 
   0  22   6      829.64      824.98     49.33 o 
   2  22   6      593.29      544.36     28.79 o 
   1   1   7        2.06       21.68      6.92 o 
   3   1   7      138.63      149.10     10.32 o 
   5   1   7        0.80       10.13      9.08 o 
   7   1   7       13.65       39.32     19.23 o 
   0   2   7     2136.62     2128.14     42.93 o 
   2   2   7      529.83      497.07     13.28 o 
   4   2   7      639.19      634.21     19.63 o 
   6   2   7      757.63      709.90     30.81 o 
   1   3   7     3023.55     3028.55     37.82 o 
   3   3   7     4005.28     4056.16     58.62 o 
   5   3   7     1074.20     1067.60     30.95 o 
   7   3   7     1380.52     1402.59     76.13 o 
   0   4   7     3452.04     3618.37     62.90 o 
   2   4   7     1138.25     1179.09     24.74 o 
   4   4   7     1897.53     1951.56     39.58 o 
   6   4   7     1223.80     1188.83     36.93 o 
   1   5   7      893.09      916.94     18.84 o 
   3   5   7     1945.03     2065.93     36.83 o 
   5   5   7      293.11      352.84     22.58 o 
   7   5   7      857.67      892.17     38.77 o 
   0   6   7     9369.42     9782.95    174.02 o 
   2   6   7     3888.43     4010.96     56.69 o 
   4   6   7     3826.91     3804.49     60.11 o 
   6   6   7     3145.59     3154.16     70.59 o 
   1   7   7     3992.79     3938.16     61.31 o 
   3   7   7     5727.81     5741.84     82.49 o 
   5   7   7     1635.21     1633.01     53.27 o 
   7   7   7     1381.93     1393.49     49.29 o 
   0   8   7     1002.50      999.43     31.35 o 
   2   8   7      336.97      337.37     15.70 o 
   4   8   7      463.44      492.74     20.15 o 
   6   8   7      447.56      420.01     22.74 o 
   1   9   7     2004.78     2033.84     39.56 o 
   3   9   7     1383.85     1357.16     31.90 o 
   5   9   7      789.55      764.23     26.27 o 
   0  10   7     1222.29     1192.55     41.55 o 
   2  10   7     1427.68     1421.75     32.43 o 
   4  10   7      972.64      976.06     30.95 o 
   6  10   7      362.08      344.83     24.76 o 
   1  11   7       26.90       33.83     11.56 o 
   3  11   7       55.63       84.37     12.79 o 
   5  11   7        0.09        2.78     11.76 o 
   0  12   7      521.37      499.21     29.04 o 
   2  12   7      194.78      214.16     14.00 o 
   4  12   7      355.85      350.81     21.40 o 
   6  12   7      182.43      218.88     23.38 o 
   1  13   7      235.29      234.48     16.38 o 
   3  13   7      567.32      588.51     24.55 o 
   5  13   7       64.77      123.06     16.20 o 
   0  14   7     1817.03     1797.09     56.63 o 
   2  14   7      413.47      438.62     20.14 o 
   4  14   7      598.81      596.58     27.82 o 
   1  15   7     2122.93     2199.53     48.73 o 
   3  15   7     3041.66     3192.83     69.99 o 
   5  15   7      885.02      920.63     35.18 o 
   0  16   7     3632.85     3596.66    104.30 o 
   2  16   7     2096.31     2001.13     52.33 o 
   4  16   7     1943.37     1922.79     53.51 o 
   1  17   7     1536.49     1500.37     43.80 o 
   3  17   7     1448.66     1379.26     48.85 o 
   0  18   7     1482.78     1500.64     63.31 o 
   2  18   7     1089.11     1054.92     37.50 o 
   1  19   7     1448.82     1369.36     44.16 o 
   0  20   7      421.23      475.43     38.96 o 
   0   0   8     9331.94     9838.79    234.93 o 
   2   0   8     4537.92     4516.61    110.08 o 
   4   0   8     3807.02     3695.36    105.03 o 
   6   0   8     2884.36     2793.08    117.83 o 
   1   1   8     2756.58     2700.17     40.62 o 
   3   1   8     3796.27     3730.72     64.68 o 
   5   1   8     1183.09     1101.02     36.65 o 
   0   2   8     1898.47     2001.52     46.63 o 
   2   2   8      859.48      846.29     21.95 o 
   4   2   8     1028.08     1091.14     29.79 o 
   6   2   8      753.17      809.30     40.13 o 
   1   3   8     1756.10     1849.41     35.02 o 
   3   3   8     1660.06     1727.23     39.10 o 
   5   3   8      660.47      610.20     28.61 o 
   0   4   8     1259.83     1313.65     39.41 o 
   2   4   8      872.27      863.28     21.71 o 
   4   4   8      703.76      687.59     23.98 o 
   6   4   8      449.51      505.02     31.97 o 
   1   5   8       83.85      105.83     12.31 o 
   3   5   8       28.41       45.97     10.89 o 
   5   5   8       12.47       14.61     14.62 o 
   0   6   8      749.60      836.05     65.92 o 
   2   6   8      470.56      486.10     19.38 o 
   4   6   8      435.88      520.59     26.49 o 
   1   7   8       94.27      127.05     12.42 o 
   3   7   8      308.69      367.25     19.30 o 
   5   7   8       33.31       55.06     16.88 o 
   0   8   8     2377.67     2419.73     74.95 o 
   2   8   8      868.07      871.30     27.11 o 
   4   8   8      836.92      811.73     34.74 o 
   1   9   8     3290.96     3424.10     72.54 o 
   3   9   8     4014.49     4134.34     83.48 o 
   5   9   8     1379.78     1342.46     48.04 o 
   0  10   8     2673.32     2665.10     81.44 o 
   2  10   8     1279.51     1212.90     33.55 o 
   4  10   8     1374.04     1336.18     43.75 o 
   1  11   8     1023.41      991.37     30.48 o 
   3  11   8     1221.15     1204.37     38.31 o 
   0  12   8     2112.36     2189.90     70.23 o 
   2  12   8     1346.03     1359.64     40.30 o 
   4  12   8     1239.74     1314.93     47.84 o 
   1  13   8     1173.62     1154.29     33.84 o 
   3  13   8     1295.32     1265.02     41.59 o 
   0  14   8      204.69      242.19     25.87 o 
   2  14   8      114.73      142.32     16.44 o 
   1  15   8        5.92       29.43     14.36 o 
   3  15   8        3.77       15.26     15.82 o 
   0  16   8       15.37       24.24     22.58 o 
   2  16   8       94.31       95.49     16.36 o 
   1   1   9       15.87       25.20     12.93 o 
   3   1   9       79.48      125.81     16.34 o 
   0   2   9      744.75      704.99     49.72 o 
   2   2   9      633.79      592.32     27.55 o 
   4   2   9      720.05      692.96     37.09 o 
   1   3   9     1383.97     1428.50     38.66 o 
   3   3   9     1843.62     1863.53     51.24 o 
   0   4   9      963.84     1036.64     46.39 o 
   2   4   9      140.15      148.52     14.89 o 
   4   4   9      155.93      152.78     20.24 o 
   1   5   9     1004.04     1045.95     34.49 o 
   3   5   9     1661.32     1782.32     58.33 o 
   0   6   9     2284.34     2366.35     79.59 o 
   2   6   9     1667.15     1689.96     47.54 o 
   4   6   9     1599.06     1673.20     60.24 o 
   1   7   9     1300.42     1299.09     36.99 o 
   3   7   9      914.58      898.48     38.09 o 
   0   8   9      908.29      964.33     48.57 o 
   2   8   9      642.94      663.44     33.60 o 
   1   9   9      128.17      170.93     17.01 o 
   3   9   9      327.00      356.73     27.05 o 
   0  10   9      732.37      725.18     42.91 o 
   2  10   9      479.28      485.66     29.67 o 
   1  11   9       35.83       56.99     15.94 o 
   0  12   9      973.41      991.87     60.91 o 
   0   0  10     3176.38     3514.80    227.81 o 
                                                 
